# Supplementary material for: Ammonium assimilation inhibitors weaken the growth of moso bamboo seedlings through metabolic dysregulation
Source: PeerJ. 2026 Jul 24;14:e21521. doi: 10.7717/peerj.21521 (PMC13404133; doi:10.7717/peerj.21521)
Supplement: Supplemental Information 1 — Fresh weight, ammonium accumulation, glumate content, GS activites, GOGAT activites, and GDH activites of moso bamboo seedlings in shoots and roots. [file peerj-14-21521-s001.xlsx]

## Sheet: 鲜重
		地上鲜重平均	地下鲜重平均
1	CK	18.05	20.925
1	CK	18.14	21.22
1	CK	17.65	21.35
2	S2	16.8	19.65
2	S2	14.15	21.23
2	S2	18.85	20.87
3	S3	10.6	13.15
3	S3	11.63	12.15
3	S3	13	14.62
4	S4	15.45	16.55
4	S4	13.25	16.07
4	S4	16.47	21.67
5	S5	15.32	21.2
5	S5	16.47	17.85
5	S5	14.57	18.85
6	S6	10.6	13.33
6	S6	11.62	13.97
6	S6	10.7	15.13
7	S7	9.88	14.25
7	S7	9.45	12.5
7	S7	10.25	12.69
8	S8	10.5	13.57
8	S8	11.5	12.43
8	S8	10.2	13.11
9	S9	9.4	13.3
9	S9	10.17	12.15
9	S9	10.79	13.45
			Descriptives
			result
					N	Mean	Std. Deviation	Std. Error	95% Confidence Interval for Mean		Minimum	Maximum	Between- Component Variance
									Lower Bound	Upper Bound
			1		3	21.8317	1.32316	0.76393	18.5447	25.1186	20.93	23.35
			2		3	20.5833	0.82809	0.4781	18.5262	22.6404	19.65	21.23
			3		3	13.3067	1.24243	0.71732	10.2203	16.393	12.15	14.62
			4		3	18.0967	3.10389	1.79203	10.3862	25.8072	16.07	21.67
			5		3	19.3	1.71974	0.99289	15.0279	23.5721	17.85	21.2
			6		3	14.1433	0.91243	0.52679	11.8767	16.4099	13.33	15.13
			7		3	13.1467	0.96023	0.55439	10.7613	15.532	12.5	14.25
			8		3	12.9667	0.71122	0.41062	11.1999	14.7334	12.15	13.45
			9		3	13.0367	0.57353	0.33113	11.6119	14.4614	12.43	13.57
			Total		27	16.268	3.70946	0.71389	14.8005	17.7354	12.15	23.35
			Model	Fixed Effects			1.45911	0.28081	15.678	16.8579
				Random Effects				1.2161	13.4636	19.0723			12.6004
			1	21.8317	0.76393
			2	20.5833	0.4781
			3	13.3067	0.71732
			4	18.0967	1.79203
			5	19.3	0.99289
			6	14.1433	0.52679
			7	13.1467	0.55439
			8	12.9667	0.41062
			9	13.0367	0.33113

## Sheet: GS叶
		鲜重	测	对
1	CK	0.1034	0.364	0.143
1	CK	0.1007	0.33	0.149
1	CK	0.1007	0.322	0.159
2	S2	0.1047	0.259	0.175
2	S2	0.104	0.251	0.171
2	S2	0.104	0.274	0.218
3	S3	0.103	0.236	0.199
3	S3	0.1022	0.249	0.21
3	S3	0.1022	0.243	0.209
4	S4	0.1006	0.241	0.185
4	S4	0.1009	0.239	0.181
4	S4	0.1009	0.244	0.195
5	S5	0.1014	0.279	0.227
5	S5	0.099	0.265	0.215
5	S5	0.099	0.268	0.219
6	S6	0.1032	0.249	0.199
6	S6	0.1032	0.278	0.22
6	S6	0.1032	0.265	0.219
7	S7	0.1047	0.27	0.241
7	S7	0.1012	0.274	0.244
7	S7	0.1047	0.224	0.189
8	S8	0.1002	0.25	0.233
8	S8	0.1007	0.251	0.236
8	S8	0.1007	0.317	0.296
9	S9	0.1019	0.213	0.2
9	S9	0.1016	0.195	0.182
9	S9	0.1019	0.176	0.165

## Sheet: GS根
		鲜重	测	对
1	CK	0.1062	0.098	0.061
1	CK	0.1015	0.099	0.061
1	CK	0.1015	0.094	0.062
2	S2	0.0998	0.075	0.061
2	S2	0.1016	0.066	0.055
2	S2	0.1016	0.068	0.051
3	S3	0.0998	0.074	0.066
3	S3	0.1014	0.064	0.056
3	S3	0.1014	0.082	0.076
4	S4	0.1	0.079	0.068
4	S4	0.1016	0.063	0.054
4	S4	0.1	0.0729	0.064
5	S5	0.1014	0.072	0.061
5	S5	0.1012	0.077	0.064
5	S5	0.1012	0.097	0.085
6	S6	0.1016	0.075	0.069
6	S6	0.1001	0.077	0.069
6	S6	0.1016	0.066	0.058
7	S7	0.1001	0.069	0.063
7	S7	0.1	0.064	0.059
7	S7	0.1	0.065	0.06
8	S8	0.1005	0.074	0.068
8	S8	0.1013	0.083	0.079
8	S8	0.1013	0.073	0.068
9	S9	0.1008	0.077	0.074
9	S9	0.1004	0.073	0.07
9	S9	0.1008	0.069	0.065

## Sheet: GOGAT叶
		鲜重	20″	5′20″
1	CK	0.1021	2.38	2.1
1	CK	0.1007	2.51	2.21
1	CK	0.1023	2.55	2.235
2	S2	0.1037	2.663	2.447
2	S2	0.1048	2.373	2.205
2	S2	0.1037	2.448	2.276
3	S3	0.1002	2.428	2.316
3	S3	0.1024	2.399	2.275
3	S3	0.1031	2.323	2.22
4	S4	0.1038	2.532	2.395
4	S4	0.101	2.472	2.33
4	S4	0.1007	2.497	2.374
5	S5	0.1024	2.365	2.21
5	S5	0.1006	2.327	2.162
5	S5	0.1001	2.325	2.176
6	S6	0.1014	2.836	2.709
6	S6	0.1014	2.839	2.723
6	S6	0.1014	2.873	2.739
7	S7	0.1	2.708	2.608
7	S7	0.103	2.85	2.759
7	S7	0.1009	2.81	2.694
8	S8	0.1014	2.477	2.364
8	S8	0.1019	2.496	2.371
8	S8	0.102	2.462	2.354
9	S9	0.1051	2.339	2.25
9	S9	0.1025	2.747	2.676
9	S9	0.1019	2.595	2.533

## Sheet: GOGAT根
		鲜重	20″	5′20″
1	CK	0.1003	1.877	1.843
1	CK	0.1004	1.88	1.834
1	CK	0.1005	1.872	1.84
2	S2	0.1007	2.04	2.018
2	S2	0.1006	2.044	2.021
2	S2	0.1007	2.033	2.011
3	S3	0.1	1.845	1.833
3	S3	0.1009	1.833	1.818
3	S3	0.102	1.841	1.83
4	S4	0.1005	2.07	2.056
4	S4	0.1005	2.062	2.046
4	S4	0.1006	2.068	2.051
5	S5	0.1006	2.053	2.028
5	S5	0.1004	2.075	2.054
5	S5	0.1003	2.021	2.003
6	S6	0.1	2	1.981
6	S6	0.1	2.205	2.19
6	S6	0.1	1.981	1.965
7	S7	0.1002	2.003	1.996
7	S7	0.1009	1.984	1.975
7	S7	0.1011	1.902	1.89
8	S8	0.1004	1.865	1.849
8	S8	0.1004	1.878	1.861
8	S8	0.1006	1.921	1.901
9	S9	0.1007	1.992	1.981
9	S9	0.1009	1.984	1.972
9	S9	0.1011	2.005	1.992

## Sheet: GDH根
		鲜重	20″	5分20″
1	CK	0.1006	1.763	1.731
1	CK	0.1006	1.722	1.693
1	CK	0.1006	1.727	1.701
2	S2	0.1009	1.679	1.636
2	S2	0.1009	1.7	1.664
2	S2	0.1009	1.679	1.644
3	S3	0.1016	1.626	1.611
3	S3	0.1016	1.862	1.845
3	S3	0.1016	1.846	1.83
4	S4	0.1024	1.809	1.78
4	S4	0.1024	1.87	1.853
4	S4	0.1024	1.874	1.856
5	S5	0.1024	1.639	1.612
5	S5	0.1024	1.688	1.657
5	S5	0.1024	1.552	1.517
6	S6	0.1017	1.663	1.644
6	S6	0.1017	1.644	1.628
6	S6	0.1017	1.674	1.659
7	S7	0.1004	1.768	1.759
7	S7	0.1004	1.779	1.769
7	S7	0.1004	1.766	1.755
8	S8	0.1016	1.668	1.654
8	S8	0.1016	1.682	1.669
8	S8	0.1016	1.684	1.671
9	S9	0.1	1.609	1.6
9	S9	0.1	1.762	1.752
9	S9	0.1	1.641	1.634

## Sheet: GDH叶
		鲜重	20″	5分20″
1	CK	0.0997	1.864	1.8
1	CK	0.0997	1.898	1.84
1	CK	0.0997	1.902	1.849
2	S2	0.1001	2.05	1.985
2	S2	0.1001	2.104	2.013
2	S2	0.1001	2.101	2.008
3	S3	0.1007	2.321	2.279
3	S3	0.1007	1.915	1.855
3	S3	0.1007	1.959	1.91
4	S4	0.1012	1.847	1.8
4	S4	0.1012	1.906	1.854
4	S4	0.1012	1.992	1.925
5	S5	0.1006	2.055	1.989
5	S5	0.1006	2.083	2.018
5	S5	0.1006	2.046	1.989
6	S6	0.1	2.043	1.987
6	S6	0.1	2.041	1.986
6	S6	0.1	2.076	2.023
7	S7	0.102	2.149	2.122
7	S7	0.102	2.202	2.178
7	S7	0.102	2.171	2.139
8	S8	0.1009	1.999	1.963
8	S8	0.1009	2.055	2.02
8	S8	0.1009	2.029	1.991
9	S9	0.1013	2.006	1.988
9	S9	0.1013	2.082	2.062
9	S9	0.1013	2.014	2

## Sheet: 铵态氮根
		鲜重	测定管	空白管
1	CK	0.1003	0.102	0.087
1	CK	0.1003	0.153
1	CK	0.1003	0.127
2	S2	0.1002	0.223
2	S2	0.1002	0.233
2	S2	0.1002	0.26
3	S3	0.1004	0.428
3	S3	0.1004	0.412
3	S3	0.1004	0.467
4	S4	0.0996	0.356
4	S4	0.0996	0.404
4	S4	0.0996	0.396
5	S5	0.1004	0.32
5	S5	0.1004	0.291
5	S5	0.1004	0.322
6	S6	0.1001	0.379
6	S6	0.1001	0.321
6	S6	0.1001	0.389
7	S7	0.102	0.586
7	S7	0.102	0.591
7	S7	0.102	0.551
8	S8	0.0998	0.406
8	S8	0.0998	0.461
8	S8	0.0998	0.412
9	S9	0.1	0.692
9	S9	0.1002	0.615
9	S9	0.1008	0.728

## Sheet: 铵态氮叶
		鲜重	测定管	空白管
1	CK	0.1	0.229	0.087
1	CK	0.1001	0.218
1	CK	0.1002	0.245
2	S2	0.1004	0.334
2	S2	0.1004	0.345
2	S2	0.1004	0.351
3	S3	0.1019	1.43
3	S3	0.1019	1.59
3	S3	0.1019	1.623
4	S4	0.1001	1.416
4	S4	0.1001	1.213
4	S4	0.1001	0.997
5	S5	0.099	0.514
5	S5	0.1006	0.683
5	S5	0.099	0.762
6	S6	0.1005	0.996
6	S6	0.1009	1.412
6	S6	0.1005	1.101
7	S7	0.1002	2.255
7	S7	0.1002	2.398
7	S7	0.1002	2.001
8	S8	0.1009	2.126
8	S8	0.1009	1.962
8	S8	0.1009	1.876
9	S9	0.099	2.561
9	S9	0.099	2.225
9	S9	0.099	2.405

## Sheet: Glu根
		鲜重	测定	对照
1	CK	0.2007	0.756	0.089
1	CK	0.2011	0.695
1	CK	0.2011	0.744
2	S2	0.2017	0.674
2	S2	0.2017	0.712
2	S2	0.2017	0.681
3	S3	0.1998	0.238
3	S3	0.2016	0.264
3	S3	0.2016	0.209
4	S4	0.2005	0.406
4	S4	0.2005	0.367
4	S4	0.2005	0.395
5	S5	0.2	0.555
5	S5	0.2	0.576
5	S5	0.2	0.582
6	S6	0.2005	0.518
6	S6	0.2005	0.462
6	S6	0.2005	0.486
7	S7	0.201	0.137
7	S7	0.2004	0.122
7	S7	0.2004	0.151
8	S8	0.2016	0.241
8	S8	0.202	0.215
8	S8	0.202	0.209
9	S9	0.2007	0.112
9	S9	0.2007	0.147
9	S9	0.2007	0.091

[truncated: 1 more sheets: Glu叶]
